# Supplementary material for: What Is Abnormal in Normal Karyotype Acute Myeloid Leukemia in Children? Analysis of the Mutational Landscape and Prognosis of the TARGET-AML Cohort
Source: Genes (Basel). 2021 May 21;12(6):792. doi: 10.3390/genes12060792 (PMC8224370; doi:10.3390/genes12060792)
Supplement: Supplementary file 1 [file genes-12-00792-s001.zip]

Archive with 1 entries (1 files):
- genes-1207836-supplementary.tgz
